# Supplementary material for: Genome-Wide Identification, Evolutionary and Functional Analyses of WRKY Family Members in Ginkgo biloba
Source: Genes (Basel). 2023 Jan 28;14(2):343. doi: 10.3390/genes14020343 (PMC9956969; doi:10.3390/genes14020343)
Supplement: Supplementary file 1 [file genes-14-00343-s001.zip]

Archive with 1 entries (1 files):
- genes-2057372-supplementary.pdf
